# Supplementary material for: A new species of Peucoglyphus Bernhauer from New Guinea (Coleoptera, Staphylinidae, Staphylininae)
Source: Zookeys. 2012 Jul 24;(210):69–74. doi: 10.3897/zookeys.210.3241 (PMC3406453; doi:10.3897/zookeys.210.3241)
Supplement: XML Treatment for Peucoglyphus ken [file zookeys.210.3241-treatment1.xml]

<!DOCTYPE tp:taxon-treatment
  PUBLIC "-//TaxonX//DTD Taxonomic Treatment Publishing DTD v0 20100105//EN" "tax-treatment-NSO.dtd">
<tp:taxon-treatment xmlns:tp="http://www.plazi.org/taxpub"><tp:treatment-meta><mixed-citation publication-type="journal"><person-group><name><surname>Solodovnikov</surname><given-names>Alexey</given-names></name></person-group><article-title>A new species of 
                    <italic>Peucoglyphus</italic> Bernhauer from New Guinea (Coleoptera, Staphylinidae, Staphylininae)</article-title><source>Zookeys</source><day>24</day><month>7</month><year>2012</year><volume>2012</volume><issue>210</issue><fpage>69</fpage><lpage>74</lpage><pub-id pub-id-type="doi">10.3897/zookeys.210.3241</pub-id></mixed-citation></tp:treatment-meta><tp:nomenclature><tp:taxon-name>
                        <tp:taxon-name-part taxon-name-part-type="genus">Peucoglyphus</tp:taxon-name-part>
                        	<tp:taxon-name-part taxon-name-part-type="species">ken</tp:taxon-name-part>
                        <object-id xmlns:xlink="http://www.w3.org/1999/xlink" xlink:type="simple">urn:lsid:zoobank.org:act:DCA914C6-A2E4-4EC1-9E89-7EFBAFD31FBD</object-id>
								<object-id xmlns:xlink="http://www.w3.org/1999/xlink" xlink:type="simple">http://species-id.net/wiki/Peucoglyphus_ken</object-id>
								</tp:taxon-name><tp:taxon-authority>sp. n.</tp:taxon-authority><xref ref-type="fig" rid="F1">Figs 1–5</xref></tp:nomenclature><tp:treatment-sec sec-type="Type material examined"><title>Type material examined.</title><p><bold>Indonesia</bold> (West Papua): Holotype [with antennomeres 4–11 and labial palps missing], male, “Neth. Ind. - Amer. New Guinea Exp. 1938 Lake Habbema, 3250–3300 m, Ult. VII-ult. VIII L.J. Toxopeus leg.”/ Defective <italic><tp:taxon-name>Mysolius</tp:taxon-name></italic>? [handwritten label in red ink]/ sec. M. Cameron”/ Holotype <italic><tp:taxon-name>Peucoglyphus ken</tp:taxon-name></italic> sp. n. A. Solodovnikov det. 2012” [here the labels are quoted verbatim, individual labels separated by a slash] (NCBN).</p></tp:treatment-sec><tp:treatment-sec sec-type="Description"><title>Description.</title><p>15.5 mm long (measured from apex of opened mandibles to apex of abdomen). Habitus: <xref ref-type="fig" rid="F1">Figs 1, 2</xref>. Black and shiny, head and pronotum with deep dark blue metallic glance, elytra brilliant glossy, with strong metallic blue glance, scutellum brilliant, but darker, with violet glance; mouthparts dark brown to black; legs black, except femora at base dark brown; apex of abdomen beginning from segment VIII reddish-brown.</p><p>Head large, with rounded posterior angles, only slightly wider than long (head length from base of labrum to neck 2.5 mm; maximal head width, at eyes 2.7 mm); tempora 1.8 times as long as eyes, eyes posteriorly shifted dorsad; surface of head smooth with micropunctation faint and sparse at disk, but coarser and denser at tempora; frons with one pair of large setiferous punctures, each located near anterior part of internal margin of eye; other large, possibly setiferous punctures arranged in irregular groups behind eye and along posterior margin of head; tempora with one large setiferous puncture located closer to posterior margin of head than to posterior margin of eye; bilobed labrum with semi-membranous yellowish extension developed along its entire apical margin (<xref ref-type="fig" rid="F1">Fig. 3</xref>). Pronotum slightly transverse (length along midline 2.5<!--PageBreak--><!--PageBreak--> mm, maximal width 2.8 mm), with parallel lateral sides, broadly rounded posterior angles and distinct anterior angles; at sides slightly sinuate in front of base and just posterior to anterior angles; micropunctation as on disk of head: very sparse and faint; large possibly setiferous punctures are grouped at anterior corners, 2–3 on disk on each side and some along posterior margin. Elytra wider and longer than pronotum (elytral length from base to apical margin 3.5 mm, maximal elytral width 3.7 mm), their surface with faint and sparse micropunctation and dense microsculpture, slightly longitudinally wrinkled at base and along apical margin; each elytron laterally without carina; scutellum faintly punctate. Metaventrite without conspicuous fold posterolaterally (illustrated in <xref ref-type="bibr" rid="B2">Schillhammer 2011</xref> for <italic><tp:taxon-name>Peucoglyphus balkei</tp:taxon-name></italic> in <xref ref-type="fig" rid="F1">fig. 4</xref>). Abdomen: first five visible tergites (III–VII) medially more or less smooth, impunctate, but laterally and basally with more or less coarse punctuation; all tergites with only one basal carina, tergites IV–VI with more or less deep transversal impression; male sternite VIII with medio-apical emargination; male sternite IX with short slightly asymmetrical poorly sclerotised basal portion, and with slightly bilobed apex.</p><p>Aedeagus in parameral view (<xref ref-type="fig" rid="F1">Fig. 4</xref>) with median lobe having massive apical portion that is as wide as basal bulb, in lateral view (<xref ref-type="fig" rid="F1">Fig. 5</xref>) slightly curved, with very short paramere consisting of two symmetrical lobes.</p></tp:treatment-sec><tp:treatment-sec sec-type="Bionomics and distribution"><title>Bionomics and distribution.</title><p>Known from the type locality only. No data about the collecting method or bionomics of the holotype is available.</p></tp:treatment-sec><tp:treatment-sec sec-type="Etymology"><title>Etymology.</title><p>With pleasure I dedicate the new species to Kenneth (Ken) Puliafico, currently a digitalization assistant at the Department of Entomology at the Natural History Museum of Denmark. Ken’s excellent work as a specimen photographer and database specialist, aiming to digitize thousands of Coleoptera types kept in our collection, is a notable contribution towards the better infrastructure for beetle systematics. The species name “ken” is a noun in apposition.</p></tp:treatment-sec><tp:treatment-sec sec-type="Comparison"><title>Comparison.</title><p>Based on the rather small eyes that are shorter than tempora (<xref ref-type="fig" rid="F1">Fig. 1</xref>), the dark legs (<xref ref-type="fig" rid="F1">Figs 1 and 2</xref>), and the distinct nuchal constriction (<xref ref-type="fig" rid="F1">Fig. 1</xref>), <italic><tp:taxon-name>Peucoglyphus ken</tp:taxon-name></italic> can be placed near <italic><tp:taxon-name>Peucoglyphus solomonicus</tp:taxon-name></italic> Schillhammer, 2011, at least diagnostically. However, <italic><tp:taxon-name>Peucoglyphus ken</tp:taxon-name></italic> differs from <italic><tp:taxon-name>Peucoglyphus solomonicus</tp:taxon-name></italic> in proportions of the forebody (cf. Fig 1 and <xref ref-type="fig" rid="F1">fig. 2</xref> in <xref ref-type="bibr" rid="B2">Schillhammer 2011</xref>), in the color of the apex of the abdomen which is reddish brown, in lacking an arcuate row of large setiferous punctures extending from infraorbital area on to tempora, and in the structure of the abdominal tergites having only one basal carina (contrary to two carinae in <italic><tp:taxon-name>Peucoglyphus solomonicus</tp:taxon-name></italic>). Also, from all other congeners with known males <italic><tp:taxon-name>Peucoglyphus ken</tp:taxon-name></italic> strikingly differs in the shape of the aedeagus (cf. <xref ref-type="fig" rid="F1">Figs 4, 5</xref> and fig. 11 in <xref ref-type="bibr" rid="B2">Schillhammer 2011</xref>).</p></tp:treatment-sec><tp:treatment-sec sec-type="Remarks"><title>Remarks.</title><p>The new species matches the generic diagnosis of <italic><tp:taxon-name>Peucoglyphus</tp:taxon-name></italic> provided in <xref ref-type="bibr" rid="B2">Schillhammer (2011)</xref> in all characters except lacking temporal carina (formed by confluent punctural grooves) and except slightly different configuration of the semi-membranous extension of labrum. Temporal carina is present in all other species of the genus, and the semi-membranous extension of labrum is developed along the entire width of labral lobes in <italic><tp:taxon-name>Peucoglyphus ken</tp:taxon-name></italic> (<xref ref-type="fig" rid="F1">Fig. 3</xref>), but laterally reduced in all other species of the genus. However, the structure of the aedeagus in <italic><tp:taxon-name>Peucoglyphus ken</tp:taxon-name></italic> is remarkably <!--PageBreak-->different from all other species of <italic><tp:taxon-name>Peucoglyphus</tp:taxon-name></italic> with known males. Unlike <italic><tp:taxon-name>Peucoglyphus corporaali</tp:taxon-name></italic>, <italic><tp:taxon-name>Peucoglyphus balkei</tp:taxon-name></italic> and <italic><tp:taxon-name>Peucoglyphus solomonicus</tp:taxon-name></italic>, the aedeagus of <italic><tp:taxon-name>Peucoglyphus ken</tp:taxon-name></italic> has a distinct but strongly reduced paramere, and enlarged (in dorsal or ventral view, <xref ref-type="fig" rid="F1">Fig. 4</xref>) apical portion of the median lobe without the subapical tooth so characteristic for other species of <italic><tp:taxon-name>Peucoglyphus</tp:taxon-name></italic> (cf. <xref ref-type="fig" rid="F1">Fig. 5</xref> and figs 10–12 in <xref ref-type="bibr" rid="B2">Schillhammer 2011</xref>). The shape of the paramere in <italic><tp:taxon-name>Peucoglyphus ken</tp:taxon-name></italic> suggests that in other species of the genus it is even stronger reduced, rather than fused to the median lobe, the condition earlier not clearly understood (<xref ref-type="bibr" rid="B2">Schillhammer 2011</xref>). Since the antennae and labial palps are largely missing in the holotype of <italic><tp:taxon-name>Peucoglyphus ken</tp:taxon-name></italic>, the corresponding structures cannot be compared with other congeners. Noteworthy, that the laterally reduced semi-membranous extension of the labrum is among the characters that distinguish <italic><tp:taxon-name>Peucoglyphus</tp:taxon-name></italic> from the closely related genera of Philonthina: <italic><tp:taxon-name>Leucitus</tp:taxon-name></italic> Fauvel, 1878, <italic><tp:taxon-name>Actinus</tp:taxon-name></italic> Fauvel, 1878 and <italic><tp:taxon-name>Mysolius</tp:taxon-name></italic> Fauvel, 1878, all having such extension fully developed. The fully developed semi-membranous extension of labrum in <italic><tp:taxon-name>Peucoglyphus ken</tp:taxon-name></italic> shared with them, and the structure of its aedeagus that is also rather similar to some species in those genera, confirm the affinities of <italic><tp:taxon-name>Peucoglyphus</tp:taxon-name></italic> noted in <xref ref-type="bibr" rid="B2">Schillhammer (2011)</xref>.</p><fig id="F1" position="float" orientation="portrait"><label>Figures 1–5.</label><caption><p><italic><tp:taxon-name>Peucoglyphus ken</tp:taxon-name></italic> sp. n.: <bold>1</bold> habitus <bold>2</bold> body in ventral view <bold>3</bold> anterior portion of head <bold>4</bold> aedeagus in parameral view <bold>5</bold> aedeagus in lateral view.</p></caption><graphic xmlns:xlink="http://www.w3.org/1999/xlink" xlink:href="ZooKeys-210-069-g001.jpg" position="float" orientation="portrait" xlink:type="simple"/></fig><sec sec-type="Key to species of Peucoglyphus (after Schillhammer 2011, modified to include P. ken)"><title>Key to species of <italic><tp:taxon-name>Peucoglyphus</tp:taxon-name></italic> (after <xref ref-type="bibr" rid="B2">Schillhammer 2011</xref>, modified to include <italic><tp:taxon-name>Peucoglyphus ken</tp:taxon-name></italic>)</title><table-wrap content-type="key" position="anchor" orientation="portrait"><table><tbody><tr><td rowspan="1" colspan="1">1</td><td rowspan="1" colspan="1">Eyes small, markedly shorter than tempora</td><td rowspan="1" colspan="1">2</td></tr><tr><td rowspan="1" colspan="1">–</td><td rowspan="1" colspan="1">Eyes large, slightly to distinctly longer than tempora</td><td rowspan="1" colspan="1">4</td></tr><tr><td rowspan="1" colspan="1">2</td><td rowspan="1" colspan="1">Fore legs and mesofemora black or at least very dark brown; nuchal ridge sharp throughout its entire length, nuchal constriction distinct</td><td rowspan="1" colspan="1">3</td></tr><tr><td rowspan="1" colspan="1">–</td><td rowspan="1" colspan="1">Fore legs and mesofemora reddish; nuchal ridge convex, rather fine, almost obsolete in middle, nuchal constriction indistinct</td><td rowspan="1" colspan="1"><italic><tp:taxon-name>Peucoglyphus corporaali</tp:taxon-name></italic></td></tr><tr><td rowspan="1" colspan="1">3</td><td rowspan="1" colspan="1">Semi-membranous extension of labrum developed along median part of labral lobes only, laterally reduced; temporal carina formed by confluent punctural grooves present</td><td rowspan="1" colspan="1"><italic><tp:taxon-name>Peucoglyphus solomonicus</tp:taxon-name></italic></td></tr><tr><td rowspan="1" colspan="1">–</td><td rowspan="1" colspan="1">Semi-membranous extension of labrum developed along the entire width of labral lobes; temporal carina formed by confluent punctural grooves absent</td><td rowspan="1" colspan="1"><italic><tp:taxon-name>Peucoglyphus ken</tp:taxon-name></italic></td></tr><tr><td rowspan="1" colspan="1">4</td><td rowspan="1" colspan="1">Legs entirely bright reddish. </td><td rowspan="1" colspan="1"><italic><tp:taxon-name>Peucoglyphus balkei</tp:taxon-name></italic></td></tr><tr><td rowspan="1" colspan="1">–</td><td rowspan="1" colspan="1">Legs black, pro- and mesofemora bright reddish</td><td rowspan="1" colspan="1"><italic><tp:taxon-name>Peucoglyphus celebensis</tp:taxon-name></italic></td></tr></tbody></table></table-wrap></sec></tp:treatment-sec><ref-list><ref id="B2"><mixed-citation xmlns:xlink="http://www.w3.org/1999/xlink" xlink:type="simple"><person-group><name name-style="western"><surname>Schillhammer</surname><given-names>H</given-names></name></person-group> (<year>2011</year>)<article-title> A review of <italic>Peucoglyphus</italic> Bernhauer (Coleoptera: Staphylinidae: Staphylininae).</article-title><source>Koleopterologische Rundschau </source><volume>81</volume>: <fpage>125</fpage>-<lpage>132</lpage>.</mixed-citation></ref></ref-list></tp:taxon-treatment>
